# Supplementary material for: Can Essential Oils Be a Natural Alternative for the Control of Spodoptera frugiperda? A Review of Toxicity Methods and Their Modes of Action
Source: Plants (Basel). 2022 Dec 20;12(1):3. doi: 10.3390/plants12010003 (PMC9823514; doi:10.3390/plants12010003)
Supplement: Supplementary file 1 [file plants-12-00003-s001.zip]

Archive with 3 entries (3 files):
- plants-2024874-supplementary Material S1.pdf
- plants-2024874-supplementary Material S2.pdf
- plants-2024874-supplementary Material S3.pdf
